# Supplementary material for: Contribution of Sorting Nexin 3 in the Cytomegalovirus Assembly
Source: Biomedicines. 2025 Apr 11;13(4):936. doi: 10.3390/biomedicines13040936 (PMC12024572; doi:10.3390/biomedicines13040936)
Supplement: Supplementary file 1 [file biomedicines-13-00936-s001.zip]

Archive with 1 entries (1 files):
- biomedicines-3521701-supplementary.pdf
